# Supplementary material for: Leveraging explainable AI for gut microbiome-based colorectal cancer classification
Source: Genome Biol. 2023 Feb 9;24:21. doi: 10.1186/s13059-023-02858-4 (PMC9912568; doi:10.1186/s13059-023-02858-4)
Supplement: Supplementary file 1 — Additional file 1: Table S1. Kruskal Wallis H test Results: dominant bacteria for each cluster. Table S2. Mann-Whitney U test Results (CRC cluster vs healthy). [file 13059_2023_2858_MOESM1_ESM.xlsx]

## Sheet: 1.H-test Results
YachidaS_2019					VogtmannE_2016					WirbelJ_2018					ZellerG_2014
	H	p	Conclusion			H	p	Conclusion			H	p	Conclusion			H	p	Conclusion
Bacteroides_plebeius	9.40268	0.0243896	Different distributions (reject H0)		Phascolarctobacterium_faecium	10.1299	0.0174936	Different distributions (reject H0)		Lawsonibacter_asaccharolyticus	9.36181	0.0248479	Different distributions (reject H0)		Eubacterium_eligens	9.00201	0.0292642	Different distributions (reject H0)
Collinsella_aerofaciens	12.8406	0.00499432	Different distributions (reject H0)		Coprococcus_catus	13.8578	0.00310528	Different distributions (reject H0)		Intestinibacter_bartlettii	9.84735	0.0199093	Different distributions (reject H0)		Fusicatenibacter_saccharivorans	9.1695	0.0271202	Different distributions (reject H0)
Blautia_wexlerae	13.4654	0.00373101	Different distributions (reject H0)		Anaerotignum_lactatifermentans	10.8056	0.012825	Different distributions (reject H0)		Eisenbergiella_tayi	8.01812	0.0456387	Different distributions (reject H0)		Clostridium_bolteae	8.22243	0.0416316	Different distributions (reject H0)
Fusicatenibacter_saccharivorans	10.3855	0.0155583	Different distributions (reject H0)		Gemmiger_formicilis	12.8374	0.00500168	Different distributions (reject H0)		Eisenbergiella_massiliensis	7.90148	0.0480923	Different distributions (reject H0)		Tyzzerella_nexilis	9.0028	0.0292537	Different distributions (reject H0)
Clostridium_bolteae	9.93781	0.0191022	Different distributions (reject H0)		Clostridium_lavalense	15.5483	0.0014033	Different distributions (reject H0)		Bifidobacterium_adolescentis	8.28675	0.0404426	Different distributions (reject H0)		Butyricimonas_synergistica	8.3443	0.0394069	Different distributions (reject H0)
Flavonifractor_plautii	19.5264	0.000212758	Different distributions (reject H0)		Bacteroides_vulgatus	10.5937	0.0141387	Different distributions (reject H0)		Actinomyces_sp_HMSC035G02	10.8567	0.0125263	Different distributions (reject H0)		Lawsonibacter_asaccharolyticus	12.9369	0.00477511	Different distributions (reject H0)
Eggerthella_lenta	10.9329	0.0120944	Different distributions (reject H0)		Roseburia_inulinivorans	8.49476	0.0368202	Different distributions (reject H0)		Solobacterium_moorei	9.79078	0.0204309	Different distributions (reject H0)		Streptococcus_mitis	10.972	0.0118784	Different distributions (reject H0)
Streptococcus_salivarius	11.2567	0.0104157	Different distributions (reject H0)		Phascolarctobacterium_succinatutens	10.463	0.0150142	Different distributions (reject H0)		Parvimonas_micra	21.0745	0.000101592	Different distributions (reject H0)		Clostridium_aldenense	8.07772	0.0444325	Different distributions (reject H0)
Anaerotruncus_colihominis	9.22724	0.0264174	Different distributions (reject H0)		Megamonas_funiformis	10.463	0.0150142	Different distributions (reject H0)		Streptococcus_cristatus	9.38346	0.024604	Different distributions (reject H0)		Streptococcus_infantis	17.1759	0.00065025	Different distributions (reject H0)
Gordonibacter_pamelaeae	13.0844	0.00445753	Different distributions (reject H0)		Alistipes_putredinis	9.0377	0.0287939	Different distributions (reject H0)		Prevotella_sp_CAG_520	9.38346	0.024604	Different distributions (reject H0)		Streptococcus_gordonii	11.5499	0.00909553	Different distributions (reject H0)
Rothia_mucilaginosa	8.5359	0.0361422	Different distributions (reject H0)		Roseburia_sp_CAG_303	10.8391	0.0126282	Different distributions (reject H0)		Fusobacterium_nucleatum	30.9118	8.87186e-07	Different distributions (reject H0)		Eubacterium_rectale	9.30158	0.0255386	Different distributions (reject H0)
Streptococcus_mitis	12.963	0.00471731	Different distributions (reject H0)		Brachyspira_sp_CAG_700	10.8391	0.0126282	Different distributions (reject H0)		Gemella_morbillorum	24.8857	1.63139e-05	Different distributions (reject H0)		Roseburia_inulinivorans	9.18404	0.0269415	Different distributions (reject H0)
Alistipes_shahii	11.029	0.0115699	Different distributions (reject H0)		Coprococcus_comes	8.91399	0.0304566	Different distributions (reject H0)		Peptostreptococcus_stomatis	28.342	3.07861e-06	Different distributions (reject H0)		Bacteroides_galacturonicus	9.38734	0.0245606	Different distributions (reject H0)
Streptococcus_sanguinis	10.6375	0.0138565	Different distributions (reject H0)		Oscillibacter_sp_57_20	12.8126	0.00505998	Different distributions (reject H0)		Dialister_pneumosintes	15.1323	0.00170701	Different distributions (reject H0)		Megamonas_funiformis	14.206	0.00263774	Different distributions (reject H0)
Streptococcus_infantis	8.30044	0.0401938	Different distributions (reject H0)		Eubacterium_hallii	8.43054	0.0379034	Different distributions (reject H0)		Streptococcus_sp_F0442	15.1323	0.00170701	Different distributions (reject H0)		Ruminococcus_bicirculans	8.69744	0.0335962	Different distributions (reject H0)
Streptococcus_gordonii	8.17418	0.0425459	Different distributions (reject H0)		Megamonas_hypermegale	8.43054	0.0379034	Different distributions (reject H0)		Lactonifactor_longoviformis	9.38346	0.024604	Different distributions (reject H0)		Eubacterium_ventriosum	10.817	0.0127579	Different distributions (reject H0)
Bacteroides_vulgatus	13.6754	0.00338193	Different distributions (reject H0)		Alistipes_inops	8.64124	0.0344614	Different distributions (reject H0)		Bifidobacterium_catenulatum	10.5978	0.0141121	Different distributions (reject H0)		Megamonas_hypermegale	10.6446	0.0138113	Different distributions (reject H0)
Prevotella_stercorea	10.6367	0.0138618	Different distributions (reject H0)		Oscillibacter_sp_CAG_241	9.84534	0.0199276	Different distributions (reject H0)							Roseburia_hominis	9.28458	0.025737	Different distributions (reject H0)
Bifidobacterium_adolescentis	8.28158	0.0405371	Different distributions (reject H0)		Firmicutes_bacterium_CAG_110	8.20642	0.0419328	Different distributions (reject H0)							Alistipes_inops	8.28656	0.0404462	Different distributions (reject H0)
Dorea_longicatena	12.4713	0.00593132	Different distributions (reject H0)		Bifidobacterium_animalis	8.20642	0.0419328	Different distributions (reject H0)		YuJ_2015					Dorea_formicigenerans	8.31675	0.0398996	Different distributions (reject H0)
Oscillibacter_sp_57_20	15.835	0.00122584	Different distributions (reject H0)		Allisonella_histaminiformans	9.67322	0.0215582	Different distributions (reject H0)			H	p	Conclusion		Asaccharobacter_celatus	8.73966	0.0329602	Different distributions (reject H0)
Blautia_obeum	12.732	0.00525344	Different distributions (reject H0)		Clostridium_clostridioforme	9.00469	0.0292286	Different distributions (reject H0)		Flavonifractor_plautii	8.17663	0.0424989	Different distributions (reject H0)		Adlercreutzia_equolifaciens	10.5305	0.0145557	Different distributions (reject H0)
Streptococcus_australis	8.87528	0.0309959	Different distributions (reject H0)		Solobacterium_moorei	20.1976	0.000154463	Different distributions (reject H0)		Tyzzerella_nexilis	9.10273	0.0279558	Different distributions (reject H0)		Coprobacter_fastidiosus	8.14067	0.0431922	Different distributions (reject H0)
Firmicutes_bacterium_CAG_170	9.00763	0.0291896	Different distributions (reject H0)		Parvimonas_micra	21.7986	7.18388e-05	Different distributions (reject H0)		Hungatella_hathewayi	8.24968	0.0411237	Different distributions (reject H0)		Coprobacter_secundus	10.4758	0.0149262	Different distributions (reject H0)
Mogibacterium_diversum	14.1049	0.00276585	Different distributions (reject H0)		Bifidobacterium_dentium	10.1986	0.0169513	Different distributions (reject H0)		Butyricimonas_synergistica	14.2776	0.00255068	Different distributions (reject H0)		Clostridium_disporicum	7.87949	0.048569	Different distributions (reject H0)
Streptococcus_oralis	9.80489	0.0202996	Different distributions (reject H0)		Haemophilus_sp_HMSC71H05	12.3534	0.00626548	Different distributions (reject H0)		Veillonella_sp_T11011_6	8.05917	0.0448045	Different distributions (reject H0)		Gemella_sanguinis	12.6413	0.00548013	Different distributions (reject H0)
Gemella_sanguinis	16.1936	0.00103491	Different distributions (reject H0)		Streptococcus_anginosus_group	7.94727	0.0471142	Different distributions (reject H0)		Veillonella_dispar	11.9386	0.00759659	Different distributions (reject H0)		Gemella_haemolysans	17.6857	0.000510627	Different distributions (reject H0)
Actinomyces_odontolyticus	15.1499	0.00169295	Different distributions (reject H0)		Fusobacterium_nucleatum	32.1569	4.84967e-07	Different distributions (reject H0)		Alistipes_indistinctus	8.0576	0.0448362	Different distributions (reject H0)		Clostridium_clostridioforme	7.91081	0.0478915	Different distributions (reject H0)
Gemella_haemolysans	16.5576	0.000871326	Different distributions (reject H0)		Gemella_morbillorum	29.6741	1.61601e-06	Different distributions (reject H0)		Gemmiger_formicilis	10.0594	0.018068	Different distributions (reject H0)		Solobacterium_moorei	18.8403	0.000294994	Different distributions (reject H0)
Solobacterium_moorei	36.4463	6.02593e-08	Different distributions (reject H0)		Catabacter_hongkongensis	8.73085	0.033092	Different distributions (reject H0)		Streptococcus_mitis	8.93324	0.0301917	Different distributions (reject H0)		Blautia_coccoides	11.4096	0.00970529	Different distributions (reject H0)
Eubacterium_brachy	19.0347	0.000268919	Different distributions (reject H0)		Clostridium_methylpentosum	7.81598	0.0499719	Different distributions (reject H0)		Eubacterium_rectale	8.31367	0.039955	Different distributions (reject H0)		Parvimonas_micra	23.3902	3.34839e-05	Different distributions (reject H0)
Parvimonas_micra	65.4558	4.00735e-14	Different distributions (reject H0)		Harryflintia_acetispora	9.49449	0.0233901	Different distributions (reject H0)		Bacteroides_stercoris	10.6659	0.0136767	Different distributions (reject H0)		Holdemanella_biformis	9.76205	0.0207009	Different distributions (reject H0)
Prevotella_sp_CAG_279	13.2992	0.00403227	Different distributions (reject H0)		Lactobacillus_salivarius	9.80938	0.020258	Different distributions (reject H0)		Oscillibacter_sp_57_20	7.83918	0.049455	Different distributions (reject H0)		Lactobacillus_fermentum	8.11551	0.0436838	Different distributions (reject H0)
Peptostreptococcus_anaerobius	12.3921	0.00615378	Different distributions (reject H0)		Dialister_pneumosintes	29.6371	1.64522e-06	Different distributions (reject H0)		Bacteroides_sp_CAG_144	7.83918	0.049455	Different distributions (reject H0)		Streptococcus_anginosus_group	9.93098	0.019162	Different distributions (reject H0)
Streptococcus_anginosus_group	14.9355	0.00187263	Different distributions (reject H0)		Porphyromonas_asaccharolytica	13.7584	0.00325316	Different distributions (reject H0)		Bacteroides_massiliensis	10.4587	0.0150439	Different distributions (reject H0)		Fusobacterium_nucleatum	20.0845	0.000163033	Different distributions (reject H0)
Fusobacterium_nucleatum	105.712	9.18485e-23	Different distributions (reject H0)		Bifidobacterium_catenulatum	15.9223	0.00117632	Different distributions (reject H0)		Firmicutes_bacterium_CAG_170	8.17254	0.0425773	Different distributions (reject H0)		Gemella_morbillorum	38.7466	1.96399e-08	Different distributions (reject H0)
Gemella_morbillorum	35.9241	7.7704e-08	Different distributions (reject H0)		Clostridium_sp_CAG_253	8.751	0.0327914	Different distributions (reject H0)		Parvimonas_micra	34.258	1.74766e-07	Different distributions (reject H0)		Atopobium_parvulum	8.02446	0.0455088	Different distributions (reject H0)
Campylobacter_concisus	8.38156	0.0387503	Different distributions (reject H0)		Romboutsia_ilealis	8.751	0.0327914	Different distributions (reject H0)		Streptococcus_cristatus	9.4022	0.0243948	Different distributions (reject H0)		Peptostreptococcus_stomatis	26.952	6.02531e-06	Different distributions (reject H0)
Peptostreptococcus_stomatis	110.114	1.03694e-23	Different distributions (reject H0)		Prevotella_intermedia	9.93207	0.0191525	Different distributions (reject H0)		Bacteroides_fragilis	19.8553	0.000181876	Different distributions (reject H0)		Bacteroides_faecis	9.35872	0.0248828	Different distributions (reject H0)
Dialister_pneumosintes	28.885	2.36752e-06	Different distributions (reject H0)							Bacteroides_finegoldii	9.86959	0.0197078	Different distributions (reject H0)		Bacteroides_faecis_CAG_32	12.2167	0.0066764	Different distributions (reject H0)
Fusobacterium_periodonticum	15.7233	0.00129211	Different distributions (reject H0)							Ruminococcus_sp_CAG_330	9.86959	0.0197078	Different distributions (reject H0)		Bacteroides_coprocola	10.2501	0.0165558	Different distributions (reject H0)
Atopobium_rimae	15.983	0.00114313	Different distributions (reject H0)							Ruminococcaceae_bacterium_D5	7.92857	0.0475112	Different distributions (reject H0)		Dialister_pneumosintes	16.8025	0.000776027	Different distributions (reject H0)
Prevotella_intermedia	33.5514	2.46385e-07	Different distributions (reject H0)							Peptostreptococcus_anaerobius	9.04575	0.0286887	Different distributions (reject H0)		Fusobacterium_periodonticum	8.5475	0.0359532	Different distributions (reject H0)
Mogibacterium_timidum	12.715	0.00529516	Different distributions (reject H0)							Fusobacterium_nucleatum	55.8208	4.58755e-12	Different distributions (reject H0)		Catenibacterium_mitsuokai	10.2328	0.0166875	Different distributions (reject H0)
Fretibacterium_fastidiosum	9.76161	0.0207051	Different distributions (reject H0)							Gemella_morbillorum	37.2381	4.09743e-08	Different distributions (reject H0)		Christensenella_minuta	10.1834	0.0170697	Different distributions (reject H0)
										Firmicutes_bacterium_CAG_95	8.3586	0.0391537	Different distributions (reject H0)		Prevotella_intermedia	10.847	0.0125827	Different distributions (reject H0)
										Harryflintia_acetispora	9.54753	0.0228311	Different distributions (reject H0)
										Peptostreptococcus_stomatis	45.8724	6.03717e-10	Different distributions (reject H0)
										Dialister_pneumosintes	38.751	1.95983e-08	Different distributions (reject H0)
										Turicimonas_muris	11.8117	0.00805669	Different distributions (reject H0)
										Fusobacterium_periodonticum	7.88691	0.0484078	Different distributions (reject H0)
										Cloacibacillus_porcorum	12.6166	0.00554352	Different distributions (reject H0)
										Atopobium_rimae	9.15282	0.0273265	Different distributions (reject H0)
										Prevotella_intermedia	20.7196	0.000120375	Different distributions (reject H0)

## Sheet: 2.U-test Results
YachidaS_2019					VogtmannE_2016					WirbelJ_2018					YuJ_2015						ZellerG_2014
Cluster 1 vs. Healthy					Cluster 1 vs. Healthy					Cluster 1 vs. Healthy					Cluster 1 vs. Healthy						Cluster 1 vs. Healthy
	U	p	Conclusion			U	p	Conclusion			U	p	Conclusion			U	p	Conclusion				U	p	Conclusion
Fusobacterium_nucleatum	10678	5.61568e-74	Different distributions (reject H0)		Dialister_pneumosintes	2485	3.19927e-48	Different distributions (reject H0)		Fusobacterium_nucleatum	6460	1.79639e-63	Different distributions (reject H0)		Dialister_pneumosintes	7699	4.41e-74	Different distributions (reject H0)			Peptostreptococcus_stomatis	5960	1.68299e-54	Different distributions (reject H0)
Peptostreptococcus_stomatis	10926	8.98632e-73	Different distributions (reject H0)		Fusobacterium_nucleatum	2484	6.69889e-37	Different distributions (reject H0)		Peptostreptococcus_stomatis	6456	7.57917e-57	Different distributions (reject H0)		Fusobacterium_nucleatum	7950	1.35e-69	Different distributions (reject H0)			Dialister_pneumosintes	5207	1.08866e-48	Different distributions (reject H0)
Dialister_pneumosintes	8666	1.96915e-44	Different distributions (reject H0)		Porphyromonas_asaccharolytica	2230	1.71998e-25	Different distributions (reject H0)		Dialister_pneumosintes	5453	5.2762e-45	Different distributions (reject H0)		Peptostreptococcus_stomatis	7691.5	2.95e-57	Different distributions (reject H0)			Fusobacterium_nucleatum	5200	2.00778e-39	Different distributions (reject H0)
Prevotella_intermedia	8178.5	2.97506e-42	Different distributions (reject H0)		Solobacterium_moorei	2485	1.43592e-18	Different distributions (reject H0)		Gemella_morbillorum	6459	2.91944e-34	Different distributions (reject H0)		Prevotella_intermedia	5948	2.18e-38	Different distributions (reject H0)			Gemella_morbillorum	5961	2.47715e-32	Different distributions (reject H0)
Parvimonas_micra	10920	7.11709e-38	Different distributions (reject H0)		Gemella_morbillorum	2484	1.32176e-16	Different distributions (reject H0)		Parvimonas_micra	6455	1.19207e-25	Different distributions (reject H0)		Gemella_morbillorum	7685	2.5e-35	Different distributions (reject H0)			Prevotella_intermedia	4210.5	6.00173e-27	Different distributions (reject H0)
Solobacterium_moorei	9086.5	2.32907e-27	Different distributions (reject H0)		Parvimonas_micra	2208	4.48789e-08	Different distributions (reject H0)		Solobacterium_moorei	5668.5	1.04863e-23	Different distributions (reject H0)		Parvimonas_micra	7672	1.31e-26	Different distributions (reject H0)			Solobacterium_moorei	5433	8.90214e-26	Different distributions (reject H0)
Gemella_morbillorum	9067	8.50246e-25	Different distributions (reject H0)		Prevotella_intermedia	1483	7.68168e-06	Different distributions (reject H0)		Intestinibacter_bartlettii	5703	4.00084e-08	Different distributions (reject H0)		Hungatella_hathewayi	7555.5	7.84e-13	Different distributions (reject H0)			Parvimonas_micra	5959	4.04076e-24	Different distributions (reject H0)
Flavonifractor_plautii	10548	7.53446e-14	Different distributions (reject H0)		Oscillibacter_sp_CAG_241	2471	3.2851e-05	Different distributions (reject H0)		Bifidobacterium_adolescentis	5625.5	1.2983e-06	Different distributions (reject H0)		Bacteroides_fragilis	7541	7.42e-11	Different distributions (reject H0)			Gemella_haemolysans	5093	9.95476e-11	Different distributions (reject H0)
Collinsella_aerofaciens	10001	1.99311e-11	Different distributions (reject H0)		Oscillibacter_sp_57_20	2483	4.34277e-05	Different distributions (reject H0)		Bifidobacterium_catenulatum	4543.5	2.00948e-06	Different distributions (reject H0)		Flavonifractor_plautii	7357	3.37e-09	Different distributions (reject H0)			Streptococcus_anginosus_group	5351	1.1306e-10	Different distributions (reject H0)
Eggerthella_lenta	9862	3.25763e-11	Different distributions (reject H0)		Bacteroides_vulgatus	2484	5.98487e-05	Different distributions (reject H0)		Lawsonibacter_asaccharolyticus	5491	7.44181e-06	Different distributions (reject H0)		Bacteroides_stercoris	6794	2.79e-07	Different distributions (reject H0)			Fusobacterium_periodonticum	3928	2.60002e-10	Different distributions (reject H0)
Streptococcus_anginosus_group	8786	5.69408e-11	Different distributions (reject H0)		Eubacterium_hallii	2409	0.00014897	Different distributions (reject H0)		Eisenbergiella_tayi	3947	0.0393184	Different distributions (reject H0)		Alistipes_indistinctus	6536	5.49e-07	Different distributions (reject H0)			Atopobium_parvulum	4133.5	1.73854e-08	Different distributions (reject H0)
Fusobacterium_periodonticum	6857	9.56097e-11	Different distributions (reject H0)		Phascolarctobacterium_succinatutens	2163	0.000220975	Different distributions (reject H0)							Fusobacterium_periodonticum	4643.5	4.5e-05	Different distributions (reject H0)			Fusicatenibacter_saccharivorans	5700	3.34071e-08	Different distributions (reject H0)
Atopobium_rimae	7071.5	1.6865e-10	Different distributions (reject H0)		Lactobacillus_salivarius	1684.5	0.0011132	Different distributions (reject H0)							Cloacibacillus_porcorum	4978	0.000341	Different distributions (reject H0)			Clostridium_disporicum	4774	1.98467e-07	Different distributions (reject H0)
Clostridium_bolteae	9526	6.40922e-10	Different distributions (reject H0)		Firmicutes_bacterium_CAG_110	2102.5	0.00126636	Different distributions (reject H0)		Cluster 2 vs. Healthy					Peptostreptococcus_anaerobius	4424	0.000373	Different distributions (reject H0)			Dorea_formicigenerans	5506	2.56042e-07	Different distributions (reject H0)
Dorea_longicatena	9561	1.23794e-09	Different distributions (reject H0)		Roseburia_inulinivorans	2195	0.00157153	Different distributions (reject H0)			U	p	Conclusion		Bacteroides_finegoldii	5508.5	0.000475	Different distributions (reject H0)			Roseburia_inulinivorans	5467	3.89088e-07	Different distributions (reject H0)
Peptostreptococcus_anaerobius	6398	3.00894e-08	Different distributions (reject H0)		Alistipes_putredinis	2105	0.00354332	Different distributions (reject H0)		Gemella_morbillorum	2938	1.2e-11	Different distributions (reject H0)		Oscillibacter_sp_57_20	4994	0.037291	Different distributions (reject H0)			Gemella_sanguinis	5238	5.95479e-07	Different distributions (reject H0)
Mogibacterium_timidum	6599	1.07551e-07	Different distributions (reject H0)		Coprococcus_comes	2051	0.00573169	Different distributions (reject H0)		Lawsonibacter_asaccharolyticus	3476	2.56e-06	Different distributions (reject H0)								Roseburia_hominis	5154.5	7.12666e-06	Different distributions (reject H0)
Bacteroides_vulgatus	9006	1.35322e-07	Different distributions (reject H0)		Clostridium_lavalense	1849	0.00656251	Different distributions (reject H0)		Actinomyces_sp_HMSC035G02	2645	1.92e-05	Different distributions (reject H0)								Coprobacter_secundus	4413	8.07974e-05	Different distributions (reject H0)
Gemella_haemolysans	7760	2.22845e-07	Different distributions (reject H0)		Gemmiger_formicilis	2033.5	0.00690236	Different distributions (reject H0)		Intestinibacter_bartlettii	2737	0.001425	Different distributions (reject H0)		Cluster 2 vs. Healthy						Butyricimonas_synergistica	4591	0.000119332	Different distributions (reject H0)
Blautia_obeum	8924	2.50918e-07	Different distributions (reject H0)		Clostridium_clostridioforme	1819	0.00816981	Different distributions (reject H0)		Streptococcus_cristatus	2176.5	0.001459	Different distributions (reject H0)			U	p	Conclusion			Streptococcus_gordonii	4365	0.000196491	Different distributions (reject H0)
Streptococcus_mitis	8457.5	5.5339e-07	Different distributions (reject H0)		Coprococcus_catus	1980	0.00994537	Different distributions (reject H0)		Solobacterium_moorei	2158.5	0.00483	Different distributions (reject H0)		Flavonifractor_plautii	12620	1.16e-16	Different distributions (reject H0)			Holdemanella_biformis	4357.5	0.000340071	Different distributions (reject H0)
Streptococcus_oralis	8293	5.66748e-07	Different distributions (reject H0)		Clostridium_sp_CAG_253	1648.5	0.0139618	Different distributions (reject H0)		Lactonifactor_longoviformis	2151.5	0.008004	Different distributions (reject H0)		Hungatella_hathewayi	11106.5	6.09e-13	Different distributions (reject H0)			Eubacterium_eligens	4429	0.00187814	Different distributions (reject H0)
Gemella_sanguinis	8358	2.66426e-06	Different distributions (reject H0)							Eisenbergiella_massiliensis	2244	0.038885	Different distributions (reject H0)		Atopobium_rimae	8284	5.9e-11	Different distributions (reject H0)			Alistipes_inops	3990	0.00469931	Different distributions (reject H0)
Campylobacter_concisus	6735	6.69058e-06	Different distributions (reject H0)												Streptococcus_mitis	10725	1.16e-10	Different distributions (reject H0)			Eubacterium_ventriosum	4199	0.00665317	Different distributions (reject H0)
Bacteroides_plebeius	8059	7.5236e-06	Different distributions (reject H0)		Cluster 2 vs. Healthy										Parvimonas_micra	9039	1.72e-09	Different distributions (reject H0)			Tyzzerella_nexilis	3714	0.00700041	Different distributions (reject H0)
Gordonibacter_pamelaeae	7876.5	0.000189563	Different distributions (reject H0)			U	p	Conclusion		Cluster 3 vs. Healthy					Streptococcus_cristatus	8233	6.84e-09	Different distributions (reject H0)			Bacteroides_galacturonicus	3858.5	0.00764723	Different distributions (reject H0)
Streptococcus_salivarius	7828	0.000300064	Different distributions (reject H0)		Clostridium_lavalense	9796	1.48919e-18	Different distributions (reject H0)			U	p	Conclusion		Peptostreptococcus_stomatis	7805	3.66e-08	Different distributions (reject H0)			Catenibacterium_mitsuokai	3701	0.00891046	Different distributions (reject H0)
Blautia_wexlerae	7808	0.00033546	Different distributions (reject H0)		Clostridium_clostridioforme	8851	7.20802e-13	Different distributions (reject H0)		Dialister_pneumosintes	4951	6.24e-41	Different distributions (reject H0)		Gemella_morbillorum	8389	4.91e-08	Different distributions (reject H0)			Streptococcus_mitis	3847	0.0262967	Different distributions (reject H0)
Eubacterium_brachy	6463	0.000372945	Different distributions (reject H0)		Bacteroides_vulgatus	9586	3.95605e-11	Different distributions (reject H0)		Parvimonas_micra	5952	5.14e-24	Different distributions (reject H0)		Tyzzerella_nexilis	8698.5	5.14e-07	Different distributions (reject H0)			Streptococcus_infantis	3729	0.0310051	Different distributions (reject H0)
Fusicatenibacter_saccharivorans	7576	0.00108967	Different distributions (reject H0)		Alistipes_putredinis	9410.5	1.62642e-10	Different distributions (reject H0)		Solobacterium_moorei	4905	2.66e-17	Different distributions (reject H0)		Bacteroides_fragilis	9035	0.000159	Different distributions (reject H0)			Eubacterium_rectale	3868	0.0387017	Different distributions (reject H0)
Mogibacterium_diversum	7040	0.0026581	Different distributions (reject H0)		Anaerotignum_lactatifermentans	7817.5	5.75796e-09	Different distributions (reject H0)		Peptostreptococcus_stomatis	4170.5	3.36e-13	Different distributions (reject H0)		Veillonella_sp_T11011_6	7909	0.002492	Different distributions (reject H0)
Anaerotruncus_colihominis	7111	0.00299002	Different distributions (reject H0)		Harryflintia_acetispora	7324	2.74134e-07	Different distributions (reject H0)		Eisenbergiella_tayi	5314	1.98e-09	Different distributions (reject H0)		Cloacibacillus_porcorum	7516	0.002744	Different distributions (reject H0)			Cluster 2 vs. Healthy
Fretibacterium_fastidiosum	6209	0.00488378	Different distributions (reject H0)		Clostridium_methylpentosum	6529.5	7.2382e-07	Different distributions (reject H0)		Lawsonibacter_asaccharolyticus	5918	2.33e-09	Different distributions (reject H0)		Alistipes_indistinctus	8220.5	0.004498	Different distributions (reject H0)				U	p	Conclusion
Rothia_mucilaginosa	6886	0.00779883	Different distributions (reject H0)		Catabacter_hongkongensis	6808	3.10272e-05	Different distributions (reject H0)		Gemella_morbillorum	4099	1e-06	Different distributions (reject H0)		Veillonella_dispar	8069	0.006628	Different distributions (reject H0)			Lawsonibacter_asaccharolyticus	6896	2.49e-07	Different distributions (reject H0)
Streptococcus_infantis	6790	0.00794177	Different distributions (reject H0)		Phascolarctobacterium_faecium	7577	4.176e-05	Different distributions (reject H0)							Dialister_pneumosintes	6868	0.008145	Different distributions (reject H0)			Dialister_pneumosintes	4673	3.12e-07	Different distributions (reject H0)
Streptococcus_australis	6723	0.0119544	Different distributions (reject H0)		Eubacterium_hallii	7099	0.00253846	Different distributions (reject H0)							Eubacterium_rectale	8034	0.017759	Different distributions (reject H0)			Peptostreptococcus_stomatis	4882	5.66e-07	Different distributions (reject H0)
Streptococcus_gordonii	6540	0.021692	Different distributions (reject H0)		Porphyromonas_asaccharolytica	5610	0.0158635	Different distributions (reject H0)		Cluster 4 vs. Healthy											Blautia_coccoides	5280	1.68e-06	Different distributions (reject H0)
Prevotella_stercorea	6221.5	0.0250789	Different distributions (reject H0)		Solobacterium_moorei	5690	0.0488582	Different distributions (reject H0)			U	p	Conclusion		Cluster 3 vs. Healthy						Clostridium_bolteae	6577	2.2e-06	Different distributions (reject H0)
Alistipes_shahii	6599	0.0475669	Different distributions (reject H0)							Fusobacterium_nucleatum	3224	1.29e-35	Different distributions (reject H0)			U	p	Conclusion			Christensenella_minuta	5405	3.73e-05	Different distributions (reject H0)
					Cluster 3 vs. Healthy					Solobacterium_moorei	2685.5	6.6e-09	Different distributions (reject H0)		Peptostreptococcus_stomatis	5958	1.98e-54	Different distributions (reject H0)			Asaccharobacter_celatus	5887.5	0.000368	Different distributions (reject H0)
Cluster 2 vs. Healthy						U	p	Conclusion		Parvimonas_micra	2647	1.09e-05	Different distributions (reject H0)		Dialister_pneumosintes	4956	3.96e-41	Different distributions (reject H0)			Clostridium_aldenense	5279.5	0.000709	Different distributions (reject H0)
	U	p	Conclusion		Dialister_pneumosintes	2226	1.56172e-33	Different distributions (reject H0)		Lawsonibacter_asaccharolyticus	2982	0.000552	Different distributions (reject H0)		Prevotella_intermedia	4461	1.27e-34	Different distributions (reject H0)			Adlercreutzia_equolifaciens	5769.5	0.0008	Different distributions (reject H0)
Flavonifractor_plautii	28173	8.86641e-35	Different distributions (reject H0)		Porphyromonas_asaccharolytica	2229	1.91972e-25	Different distributions (reject H0)		Bifidobacterium_adolescentis	2542	0.015327	Different distributions (reject H0)		Gemella_morbillorum	5962	2.36e-32	Different distributions (reject H0)			Roseburia_inulinivorans	5407	0.007054	Different distributions (reject H0)
Clostridium_bolteae	26429	2.50564e-28	Different distributions (reject H0)		Prevotella_intermedia	1732.5	3.8868e-16	Different distributions (reject H0)		Bifidobacterium_catenulatum	2103.5	0.035966	Different distributions (reject H0)		Parvimonas_micra	5961	3.77e-24	Different distributions (reject H0)			Solobacterium_moorei	4523.5	0.013761	Different distributions (reject H0)
Eggerthella_lenta	23504	3.81011e-17	Different distributions (reject H0)		Gemella_morbillorum	2214	4.52563e-11	Different distributions (reject H0)							Cloacibacillus_porcorum	5412	4.37e-20	Different distributions (reject H0)			Clostridium_clostridioforme	4882	0.018542	Different distributions (reject H0)
Anaerotruncus_colihominis	22071	3.17713e-15	Different distributions (reject H0)		Parvimonas_micra	2204	5.07091e-08	Different distributions (reject H0)							Peptostreptococcus_anaerobius	3948	1.33e-14	Different distributions (reject H0)
Bacteroides_vulgatus	22756	2.96855e-14	Different distributions (reject H0)		Solobacterium_moorei	1955	1.40651e-07	Different distributions (reject H0)							Fusobacterium_periodonticum	3927	2.71e-10	Different distributions (reject H0)
Blautia_wexlerae	22659	5.72297e-14	Different distributions (reject H0)		Haemophilus_sp_HMSC71H05	2166	2.87533e-05	Different distributions (reject H0)							Harryflintia_acetispora	4829	2.01e-09	Different distributions (reject H0)			Cluster 3 vs. Healthy
Gordonibacter_pamelaeae	21709.5	1.12772e-11	Different distributions (reject H0)		Oscillibacter_sp_57_20	2485	4.22999e-05	Different distributions (reject H0)							Gemmiger_formicilis	5817	7.66e-09	Different distributions (reject H0)				U	p	Conclusion
Collinsella_aerofaciens	21322	1.78007e-10	Different distributions (reject H0)		Coprococcus_catus	2482	4.55781e-05	Different distributions (reject H0)							Alistipes_indistinctus	5225	3.68e-07	Different distributions (reject H0)			Dialister_pneumosintes	3717	9.91772e-36	Different distributions (reject H0)
Streptococcus_salivarius	19808	4.03039e-07	Different distributions (reject H0)		Coprococcus_comes	2485	5.10828e-05	Different distributions (reject H0)							Bacteroides_stercoris	5124.5	5.11e-06	Different distributions (reject H0)			Peptostreptococcus_stomatis	3959	1.01165e-30	Different distributions (reject H0)
Streptococcus_mitis	18514	1.00875e-05	Different distributions (reject H0)		Alistipes_putredinis	2485	5.22706e-05	Different distributions (reject H0)							Oscillibacter_sp_57_20	5103	8.47e-06	Different distributions (reject H0)			Fusobacterium_nucleatum	3710	9.47648e-28	Different distributions (reject H0)
Gemella_morbillorum	16346	4.02577e-05	Different distributions (reject H0)		Gemmiger_formicilis	2485	5.48403e-05	Different distributions (reject H0)							Flavonifractor_plautii	5125	1.03e-05	Different distributions (reject H0)			Parvimonas_micra	4194	2.09591e-15	Different distributions (reject H0)
Dialister_pneumosintes	15219	0.000130265	Different distributions (reject H0)		Eubacterium_hallii	2485	5.83761e-05	Different distributions (reject H0)							Hungatella_hathewayi	4561	0.000133	Different distributions (reject H0)			Solobacterium_moorei	3418	3.28643e-10	Different distributions (reject H0)
Fusicatenibacter_saccharivorans	18207	0.000204801	Different distributions (reject H0)		Bifidobacterium_catenulatum	1905	6.00886e-05	Different distributions (reject H0)							Firmicutes_bacterium_CAG_95	4358.5	0.000202	Different distributions (reject H0)			Bacteroides_faecis_CAG_32	3380	4.35874e-09	Different distributions (reject H0)
Streptococcus_infantis	17176	0.000518285	Different distributions (reject H0)		Alistipes_inops	2171.5	9.35995e-05	Different distributions (reject H0)							Bacteroides_massiliensis	4460	0.000433	Different distributions (reject H0)			Lawsonibacter_asaccharolyticus	4393	3.11795e-07	Different distributions (reject H0)
Mogibacterium_diversum	16944	0.00156009	Different distributions (reject H0)		Roseburia_inulinivorans	2447	9.37948e-05	Different distributions (reject H0)							Ruminococcaceae_bacterium_D5	3895	0.003958	Different distributions (reject H0)			Roseburia_inulinivorans	4237	2.05027e-06	Different distributions (reject H0)
Streptococcus_oralis	16763.5	0.00337156	Different distributions (reject H0)		Roseburia_sp_CAG_303	1917	0.00035375	Different distributions (reject H0)							Eubacterium_rectale	4088	0.013738	Different distributions (reject H0)			Eubacterium_rectale	4201	2.87536e-06	Different distributions (reject H0)
Parvimonas_micra	15888	0.00392996	Different distributions (reject H0)		Oscillibacter_sp_CAG_241	2085	0.00308541	Different distributions (reject H0)							Bacteroides_fragilis	3927	0.024091	Different distributions (reject H0)			Lactobacillus_fermentum	2921	4.23335e-06	Different distributions (reject H0)
Dorea_longicatena	16909	0.00803148	Different distributions (reject H0)		Streptococcus_anginosus_group	1875	0.0036045	Different distributions (reject H0)							Firmicutes_bacterium_CAG_170	3606	0.030681	Different distributions (reject H0)			Streptococcus_anginosus_group	3562	1.64018e-05	Different distributions (reject H0)
Gemella_sanguinis	16681	0.00827497	Different distributions (reject H0)		Phascolarctobacterium_succinatutens	1841	0.01104	Different distributions (reject H0)							Butyricimonas_synergistica	3798	0.030847	Different distributions (reject H0)			Dorea_formicigenerans	4014	2.10667e-05	Different distributions (reject H0)
Prevotella_intermedia	14551.5	0.0298203	Different distributions (reject H0)		Clostridium_sp_CAG_253	1649.5	0.0137699	Different distributions (reject H0)													Bacteroides_faecis	3326	2.52829e-05	Different distributions (reject H0)
					Firmicutes_bacterium_CAG_110	1786	0.0280506	Different distributions (reject H0)													Coprobacter_secundus	3526	4.07361e-05	Different distributions (reject H0)
Cluster 3 vs. Healthy															Cluster 4 vs. Healthy						Fusicatenibacter_saccharivorans	3946.5	4.17954e-05	Different distributions (reject H0)
	U	p	Conclusion		Cluster 4 vs. Healthy											U	p	Conclusion			Alistipes_inops	3528.5	5.96528e-05	Different distributions (reject H0)
Peptostreptococcus_stomatis	14632.5	4.69906e-78	Different distributions (reject H0)			U	p	Conclusion							Fusobacterium_nucleatum	3478	1.27e-45	Different distributions (reject H0)			Clostridium_disporicum	3232	0.000497633	Different distributions (reject H0)
Gemella_morbillorum	13304	4.97727e-40	Different distributions (reject H0)		Fusobacterium_nucleatum	3223	1.43726e-35	Different distributions (reject H0)							Peptostreptococcus_anaerobius	2471	1.3e-15	Different distributions (reject H0)			Asaccharobacter_celatus	3576	0.00074858	Different distributions (reject H0)
Parvimonas_micra	13782	7.35955e-36	Different distributions (reject H0)		Clostridium_methylpentosum	2697.5	1.45156e-10	Different distributions (reject H0)							Bacteroides_fragilis	3451	1.3e-06	Different distributions (reject H0)			Prevotella_intermedia	2469	0.000919826	Different distributions (reject H0)
Flavonifractor_plautii	14578	6.83434e-19	Different distributions (reject H0)		Catabacter_hongkongensis	2918	7.53517e-08	Different distributions (reject H0)							Hungatella_hathewayi	3122.5	1.32e-05	Different distributions (reject H0)			Coprobacter_fastidiosus	3422.5	0.00094298	Different distributions (reject H0)
Solobacterium_moorei	10684	4.83601e-17	Different distributions (reject H0)		Harryflintia_acetispora	2913	3.18215e-07	Different distributions (reject H0)							Flavonifractor_plautii	3302	2.2e-05	Different distributions (reject H0)			Adlercreutzia_equolifaciens	3498	0.00144424	Different distributions (reject H0)
Blautia_wexlerae	14016	2.71665e-16	Different distributions (reject H0)		Coprococcus_catus	3478	1.83952e-06	Different distributions (reject H0)							Cloacibacillus_porcorum	2398	0.000288	Different distributions (reject H0)			Holdemanella_biformis	3116	0.00583733	Different distributions (reject H0)
Mogibacterium_diversum	12616	1.28789e-14	Different distributions (reject H0)		Coprococcus_comes	3477	2.29322e-06	Different distributions (reject H0)							Butyricimonas_synergistica	2798	0.000723	Different distributions (reject H0)			Atopobium_parvulum	2642.5	0.00928177	Different distributions (reject H0)
Collinsella_aerofaciens	13553	2.1949e-14	Different distributions (reject H0)		Porphyromonas_asaccharolytica	2209	4.02722e-06	Different distributions (reject H0)							Alistipes_indistinctus	2773	0.001299	Different distributions (reject H0)			Roseburia_hominis	3234.5	0.0104854	Different distributions (reject H0)
Dialister_pneumosintes	9113	1.01961e-13	Different distributions (reject H0)		Solobacterium_moorei	2423	1.57033e-05	Different distributions (reject H0)							Parvimonas_micra	2373	0.001415	Different distributions (reject H0)			Eubacterium_eligens	3224	0.0110264	Different distributions (reject H0)
Streptococcus_mitis	12783	1.18811e-13	Different distributions (reject H0)		Gemmiger_formicilis	2935.5	0.000842514	Different distributions (reject H0)							Bacteroides_finegoldii	2526.5	0.004613	Different distributions (reject H0)			Butyricimonas_synergistica	3098	0.0111785	Different distributions (reject H0)
Eggerthella_lenta	13179	2.4685e-13	Different distributions (reject H0)		Clostridium_lavalense	2544	0.00278927	Different distributions (reject H0)							Bacteroides_stercoris	2689	0.00499	Different distributions (reject H0)			Clostridium_bolteae	3143	0.0157572	Different distributions (reject H0)
Gemella_haemolysans	11164	5.12831e-12	Different distributions (reject H0)		Alistipes_putredinis	2749.5	0.00390499	Different distributions (reject H0)							Gemella_morbillorum	2149	0.009042	Different distributions (reject H0)			Gemella_sanguinis	3017	0.0254536	Different distributions (reject H0)
Clostridium_bolteae	12810	5.15217e-12	Different distributions (reject H0)		Bacteroides_vulgatus	2686	0.00669272	Different distributions (reject H0)							Turicimonas_muris	2477.5	0.010049	Different distributions (reject H0)			Gemella_haemolysans	2741	0.0353804	Different distributions (reject H0)
Actinomyces_odontolyticus	11964.5	1.79096e-11	Different distributions (reject H0)		Oscillibacter_sp_57_20	2659	0.00705186	Different distributions (reject H0)							Veillonella_sp_T11011_6	2302	0.015321	Different distributions (reject H0)
Eubacterium_brachy	9913	1.95524e-11	Different distributions (reject H0)		Clostridium_clostridioforme	2254	0.0351423	Different distributions (reject H0)							Veillonella_dispar	2410.5	0.021102	Different distributions (reject H0)
Streptococcus_salivarius	12776	2.4763e-11	Different distributions (reject H0)																		Cluster 4 vs. Healthy
Streptococcus_infantis	11719	4.53343e-11	Different distributions (reject H0)																			U	p	Conclusion
Blautia_obeum	12690	4.97671e-11	Different distributions (reject H0)																		Gemella_morbillorum	2979	4.06289e-19	Different distributions (reject H0)
Streptococcus_oralis	11899.5	5.31516e-11	Different distributions (reject H0)																		Parvimonas_micra	2701	6.3391e-10	Different distributions (reject H0)
Alistipes_shahii	12512.5	1.25738e-10	Different distributions (reject H0)																		Gemella_haemolysans	2690	9.27724e-08	Different distributions (reject H0)
Fusobacterium_periodonticum	9054.5	4.9008e-10	Different distributions (reject H0)																		Streptococcus_infantis	2958	1.09783e-07	Different distributions (reject H0)
Gordonibacter_pamelaeae	12326	5.27559e-10	Different distributions (reject H0)																		Butyricimonas_synergistica	2923	1.66067e-06	Different distributions (reject H0)
Gemella_sanguinis	12006	6.35201e-10	Different distributions (reject H0)																		Gemella_sanguinis	2978	2.56642e-06	Different distributions (reject H0)
Dorea_longicatena	12008	8.66991e-09	Different distributions (reject H0)																		Streptococcus_anginosus_group	2671	2.73177e-06	Different distributions (reject H0)
Fusicatenibacter_saccharivorans	11724.5	6.71561e-08	Different distributions (reject H0)																		Eubacterium_ventriosum	2982	8.1035e-06	Different distributions (reject H0)
Streptococcus_australis	10723	3.97236e-07	Different distributions (reject H0)																		Dorea_formicigenerans	2982	1.22403e-05	Different distributions (reject H0)
Streptococcus_gordonii	10452	1.15245e-06	Different distributions (reject H0)																		Eubacterium_eligens	2972	1.23073e-05	Different distributions (reject H0)
Rothia_mucilaginosa	10505.5	5.69932e-06	Different distributions (reject H0)																		Roseburia_inulinivorans	2976	1.33517e-05	Different distributions (reject H0)
Atopobium_rimae	8730	6.62624e-06	Different distributions (reject H0)																		Fusicatenibacter_saccharivorans	2975	1.37412e-05	Different distributions (reject H0)
Streptococcus_anginosus_group	10041	8.30115e-06	Different distributions (reject H0)																		Lawsonibacter_asaccharolyticus	2967	1.39438e-05	Different distributions (reject H0)
Bifidobacterium_adolescentis	10599	3.15959e-05	Different distributions (reject H0)																		Asaccharobacter_celatus	2925	1.49637e-05	Different distributions (reject H0)
Streptococcus_sanguinis	9898	5.65283e-05	Different distributions (reject H0)																		Streptococcus_gordonii	2632	1.55811e-05	Different distributions (reject H0)
Anaerotruncus_colihominis	9793	0.000453942	Different distributions (reject H0)																		Roseburia_hominis	2947	1.7551e-05	Different distributions (reject H0)
Bacteroides_plebeius	9589	0.00119452	Different distributions (reject H0)																		Adlercreutzia_equolifaciens	2793	7.97168e-05	Different distributions (reject H0)
Prevotella_stercorea	8678	0.00390281	Different distributions (reject H0)																		Coprobacter_fastidiosus	2634.5	0.00011678	Different distributions (reject H0)
Bacteroides_vulgatus	9372	0.0089506	Different distributions (reject H0)																		Streptococcus_mitis	2627.5	0.000149348	Different distributions (reject H0)
Mogibacterium_timidum	8025	0.00900077	Different distributions (reject H0)																		Catenibacterium_mitsuokai	2134	0.00127613	Different distributions (reject H0)
Peptostreptococcus_anaerobius	7854	0.014178	Different distributions (reject H0)																		Holdemanella_biformis	2342	0.00135774	Different distributions (reject H0)
																					Eubacterium_rectale	2518	0.00179554	Different distributions (reject H0)
																					Megamonas_hypermegale	2127	0.00197616	Different distributions (reject H0)
Cluster 4 vs. Healthy																					Megamonas_funiformis	2061	0.00304673	Different distributions (reject H0)
	U	p	Conclusion																		Bacteroides_coprocola	2111	0.00380621	Different distributions (reject H0)
Fusobacterium_nucleatum	6946	6.3948e-55	Different distributions (reject H0)																		Fusobacterium_nucleatum	1712	0.00921112	Different distributions (reject H0)
Dialister_pneumosintes	5437	4.29055e-27	Different distributions (reject H0)																		Bacteroides_galacturonicus	2059.5	0.0124506	Different distributions (reject H0)
Solobacterium_moorei	5606.5	1.22348e-13	Different distributions (reject H0)																		Fusobacterium_periodonticum	1709.5	0.0125091	Different distributions (reject H0)
Parvimonas_micra	6068	3.85481e-13	Different distributions (reject H0)																		Coprobacter_secundus	2061	0.0156508	Different distributions (reject H0)
Peptostreptococcus_anaerobius	4683	8.16741e-12	Different distributions (reject H0)
Flavonifractor_plautii	7402	3.6774e-11	Different distributions (reject H0)
Streptococcus_salivarius	6893	1.01467e-08	Different distributions (reject H0)
Gemella_morbillorum	5059	2.72952e-07	Different distributions (reject H0)
Collinsella_aerofaciens	6423	8.43365e-07	Different distributions (reject H0)
Gemella_haemolysans	5439	1.80692e-06	Different distributions (reject H0)
Prevotella_stercorea	5186	3.00251e-06	Different distributions (reject H0)
Streptococcus_anginosus_group	5607	3.21946e-06	Different distributions (reject H0)
Oscillibacter_sp_57_20	6209	3.58711e-06	Different distributions (reject H0)
Prevotella_intermedia	4198.5	3.89069e-06	Different distributions (reject H0)
Blautia_wexlerae	6217	5.17087e-06	Different distributions (reject H0)
Alistipes_shahii	6132.5	7.85801e-06	Different distributions (reject H0)
Fusobacterium_periodonticum	4400	2.30343e-05	Different distributions (reject H0)
Mogibacterium_diversum	5500	6.66297e-05	Different distributions (reject H0)
Streptococcus_oralis	5454	0.000135061	Different distributions (reject H0)
Prevotella_sp_CAG_279	4917	0.000265962	Different distributions (reject H0)
Dorea_longicatena	5627	0.000370931	Different distributions (reject H0)
Streptococcus_mitis	5348	0.000615902	Different distributions (reject H0)
Bacteroides_plebeius	5266	0.000849452	Different distributions (reject H0)
Blautia_obeum	5495.5	0.00086394	Different distributions (reject H0)
Clostridium_bolteae	5342	0.00159091	Different distributions (reject H0)
Streptococcus_sanguinis	4953	0.00255878	Different distributions (reject H0)
Bacteroides_vulgatus	5190.5	0.00477337	Different distributions (reject H0)
Campylobacter_concisus	4310	0.00565862	Different distributions (reject H0)
Streptococcus_gordonii	4645	0.0175638	Different distributions (reject H0)
Fusicatenibacter_saccharivorans	4730.5	0.0378153	Different distributions (reject H0)
Actinomyces_odontolyticus	4508.5	0.0468787	Different distributions (reject H0)
